# Supplementary material for: hsa_circ_0001275 Is One of a Number of circRNAs Dysregulated in Enzalutamide Resistant Prostate Cancer and Confers Enzalutamide Resistance In Vitro
Source: Cancers (Basel). 2021 Dec 20;13(24):6383. doi: 10.3390/cancers13246383 (PMC8715667; doi:10.3390/cancers13246383)
Supplement: Supplementary file 1 [file cancers-13-06383-s001.zip]

Archive with 1 entries (1 files):
- cancers-13-06383-SI.pdf
